# Supplementary material for: NLRP3, the inflammasome and COVID-19 infection
Source: QJM. 2023 Jan 20;116(7):502–7. doi: 10.1093/qjmed/hcad011 (PMC10382191; doi:10.1093/qjmed/hcad011)
Supplement: hcad011_Supplementary_Data [file hcad011_supplementary_data.zip]

Archive with 2 entries (1 files):
- hcad011_Supplementary_Data/
- hcad011_Supplementary_Data/hcad011_Supplementary_Data.xlsx
