# Supplementary material for: NLRP3, the inflammasome and COVID-19 infection
Source: QJM. 2023 Jan 20;116(7):502–7. doi: 10.1093/qjmed/hcad011 (PMC10382191; doi:10.1093/qjmed/hcad011)
Supplement: hcad011_Supplementary_Data [file hcad011_supplementary_data.zip › hcad011_Supplementary_Data/hcad011_Supplementary_Data.xlsx]

## Sheet: Sheet1
COVID-19	Coronavirus disease 2019
DAMP	damage-associated molecular pattern
GSDMD	Gasdermin D
IL	interleukin
LDH	lactate dehydrogenase
NF-κB	nuclear factor-κB
NLRP3	NACHT, LRR, and PYD domains-containing protein 3
ORF	open reading frame
PAMP	pathogen-associated molecular pattern
PRR	Pattern Recognition Receptor
RCT	randomized control trial
ROS	reactive oxygen species
SARS-CoV-2	severe acute respiratory syndrome coronavirus 2
TLR	Toll-Like Receptors
TNF	Tumor necrosis factor
